# Supplementary material for: Context-aware single-cell multiomics approach identifies cell-type-specific lung cancer susceptibility genes
Source: Nat Commun. 2024 Sep 12;15:7995. doi: 10.1038/s41467-024-52356-9 (PMC11392933; doi:10.1038/s41467-024-52356-9)
Supplement: Supplementary file 6 — Source Data [file 41467_2024_52356_MOESM6_ESM.xlsx]

## Sheet: Fig_1
Figure 1F
Before
Sample_ID	Before_Epithelial %	Before_Immune %	Before_Endothelial %	Before_Stromal %
FN4	0.101689	0.669969	0.130281	0.0980608
FN3	0.123176	0.777886	0.0505368	0.0484016
FN2	0.0524684	0.859685	0.0526382	0.0352082
FN1	0.235623	0.537986	0.11605	0.11034
FS4	0.217633	0.602925	0.106864	0.072578
FS3	0.134478	0.712346	0.10006	0.0531155
FS2	0.0786063	0.856214	0.0366177	0.0285616
FS1	0.0426312	0.912356	0.0295976	0.0154156
MN4	0.162061	0.583499	0.165836	0.0886041
MN3	0.0978848	0.708272	0.138341	0.0555029
MN2	0.0764171	0.803334	0.0687202	0.0515287
MN1	0.0842707	0.8184	0.0400181	0.0573116
MS4	0.114317	0.825834	0.0351517	0.0246971
MS3	0.156827	0.502309	0.218558	0.122306
MS2	0.0572821	0.803926	0.0847268	0.0540647
MS1	0.0770233	0.744648	0.119713	0.0586157
After
Sample_ID	After_Epithelial %	After_Immune %	After_Endothelial %	After_Stromal %
FN4	0.4257	0.342668	0.189976	0.0416564
FN3	0.397712	0.305028	0.248339	0.048921
FN2	0.37452	0.303251	0.28215	0.0400792
FN1	0.386839	0.30724	0.257182	0.0487389
FS4	0.456273	0.324092	0.16301	0.056625
FS3	0.376618	0.309313	0.279392	0.0346762
FS2	0.468901	0.313324	0.173955	0.0438201
FS1	0.384078	0.36947	0.212205	0.0342468
MN4	0.457261	0.338419	0.146165	0.0581547
MN3	0.322948	0.323227	0.325192	0.0286328
MN2	0.415813	0.312141	0.229194	0.0428517
MN1	0.307954	0.330609	0.302553	0.058884
MS4	0.524013	0.304059	0.130663	0.0412659
MS3	0.337216	0.306536	0.320366	0.0358811
MS2	0.203292	0.456379	0.297479	0.0428493
MS1	0.38904	0.314033	0.264057	0.0328694

## Sheet: Fig_2
Figure 2C
Percent expressed
Cell_type	PROX1	GJA5	CA4	ACKR1	COL1A1	ACTA2	WT1	ITGBL1	SFTPD	AGER	SCGB3A2	FOXJ1	MUC5B	TP63	NKG7	IL32	MSR1	FCN1	CD79A	CSF2RA
Lymphatic	86.7199	1.77156	0.47286	4.74858	1.37862	3.92274	0.25308	4.4955	13.8328	17.4292	77.5092	1.99134	1.78488	15.4113	18.0619	25.6277	25.4146	1.65834	0.31968	1.45854
Artery	10.8449	73.5813	1.2768	6.90416	1.19798	4.60277	0.220681	0.803909	13.4773	19.152	76.797	1.60782	2.00189	1.41866	19.152	27.3487	14.4231	1.59206	0.394073	1.2768
Capillary	7.70289	12.9986	48.4182	7.22146	1.44429	6.39615	0.137552	0.825309	15.337	25.9972	82.5997	1.37552	1.30674	4.47043	17.6066	42.3659	15.4058	1.16919	0.0687758	1.16919
Vein	9.9785	8.34826	1.8273	81.8703	1.14654	5.14153	0.214977	1.02114	12.9165	17.431	74.4357	1.2182	1.77356	1.28986	18.3088	20.9244	16.5532	1.54067	0.64493	1.89896
Fibroblast	9.69595	4.76351	0.709459	5.64189	71.3176	20.1014	9.22297	29.9662	14.6284	22.3311	80.9797	2.09459	2.43243	3.64865	20.1014	21.5541	20.7095	1.89189	0.405405	2.09459
Sm.Mus.	9.32157	5.12962	0.661886	5.62603	50.7998	89.3547	0.220629	16.7126	15.6646	20.7943	86.8174	1.9305	2.48207	2.37176	20.5185	12.9619	19.4153	1.70987	0.330943	1.70987
Mesothelial	16.3265	1.02041	0.382653	4.84694	50.6378	8.92857	46.1735	12.5	3.95408	6.25	27.4235	1.78571	1.91327	1.78571	7.39796	7.52551	7.14286	0.510204	0	1.02041
Myofib	8.58586	5.05051	1.51515	7.57576	55.0505	57.5758	0	79.798	14.6465	29.798	87.3737	2.0202	1.51515	1.0101	14.6465	13.6364	21.2121	3.0303	0	0.505051
AT2	4.531	0.997254	0.968348	3.10016	5.57161	3.69996	0.101171	0.346871	94.6669	19.2008	80.0983	3.28082	1.63318	13.5713	10.688	12.285	13.817	1.17792	0.527533	1.17069
AT1	4.97535	1.78017	0.410809	4.05331	2.09056	6.0891	0.109549	4.06244	37.2741	96.467	78.5923	3.32299	1.51543	6.97462	17.966	39.5746	20.65	2.20924	0.255614	1.42414
Club	4.32674	1.03803	0.48506	2.70664	3.77377	4.53046	0.106713	1.12534	35.2154	24.1463	94.8099	2.85215	2.08576	3.89018	12.9414	16.2495	14.7361	1.15444	0.523865	1.70741
Ciliated	6.29179	1.45897	0.319149	3.78419	3.41945	7.17325	0.227964	4.75684	16.4742	13.5714	78.1155	57.8723	3.57143	2.31003	16.2766	8.81459	15.9878	1.62614	0.197568	1.8845
Goblet	3.65438	1.23877	0.495509	2.88015	6.34871	4.11892	0.123877	0.495509	10.1579	8.4856	71.9418	2.81821	57.3242	4.18086	8.67142	13.5026	9.63146	0.96005	0.371632	2.13688
Basal	2.99625	0.93633	0.514981	3.37079	4.2603	6.50749	0	1.02996	22.6592	15.2154	84.7378	5.29026	2.15356	63.2491	12.8277	15.1217	14.8408	1.21723	0.889513	1.17041
AT1/AT2	3.48837	1.93798	0.775194	3.10078	2.32558	3.48837	0	2.71318	91.8605	92.6357	74.031	1.16279	2.32558	16.6667	9.30233	27.1318	14.7287	0.775194	0	0.775194
AT2-pro	2.66667	0	0.666667	0.666667	10	4.66667	0	3.33333	70	12	87.3333	8	4	16.6667	4	15.3333	6	0	0.666667	3.33333
NK	4.62882	1.44729	0.237056	3.63069	1.04803	4.12352	0.0686213	0.380536	14.7661	16.5876	88.3718	1.02932	1.44105	0.854648	90.3431	50.7486	16.0075	1.31628	0.243294	0.754835
T	4.03226	1.31048	0.192449	3.62903	1.3838	5.48937	0.137463	0.540689	13.3889	14.5528	84.5216	1.20968	1.45711	1.34714	36.6294	65.1485	15.4967	1.03556	0.302419	0.898094
Macrophage	4.84647	1.49834	0.314465	2.94118	1.03589	7.15871	0.147984	0.295967	11.6352	17.795	63.5405	0.832408	1.35035	3.69959	11.3208	7.88013	76.3596	13.374	0.277469	51.0914
Monocyte	5.25225	1.69316	0.380097	3.87008	1.31306	4.49205	0.414651	0.552868	17.9682	18.4865	76.9178	0.829302	1.03663	1.76227	16.2405	9.39876	35.0035	61.6793	0.207326	49.5162
B	6.03113	1.94553	0	2.91829	1.55642	6.03113	0	0.583658	15.7588	15.5642	81.7121	2.72374	2.33463	4.47471	20.0389	11.0895	12.2568	1.55642	48.8327	8.75486
Dendritic	4.77707	0.955414	0.318471	3.82166	1.91083	4.4586	0.318471	1.91083	13.3758	15.6051	65.9236	0.318471	0.318471	9.87261	14.9682	20.3822	16.879	2.86624	0	92.3567
NK/T	5.88235	2.10084	0.420168	2.94118	2.10084	7.98319	0	0.840336	15.1261	21.0084	68.9076	1.2605	1.68067	2.10084	67.6471	66.3866	16.3866	0.420168	0.420168	1.2605
Average expression (scaled)
Cell_type	PROX1	GJA5	CA4	ACKR1	COL1A1	ACTA2	WT1	ITGBL1	SFTPD	AGER	SCGB3A2	FOXJ1	MUC5B	TP63	NKG7	IL32	MSR1	FCN1	CD79A	CSF2RA
Lymphatic	2.5	-0.251704	-0.218937	-0.20452	-0.370352	-0.285584	-0.244105	-0.225851	-0.422981	-0.29912	-0.336358	-0.225115	-0.218099	0.335942	-0.285362	-0.115594	0.0282616	-0.2304	-0.20854	-0.297355
Artery	-0.11065	2.5	-0.173017	-0.142734	-0.37228	-0.278287	-0.246853	-0.266379	-0.426933	-0.278242	-0.390201	-0.242535	-0.21157	-0.491362	-0.267069	-0.121444	-0.252959	-0.231745	-0.206121	-0.298558
Capillary	-0.142472	0.226518	2.5	-0.118619	-0.368144	-0.262592	-0.251849	-0.265553	-0.374219	-0.19778	-0.209312	-0.238617	-0.219762	-0.291449	-0.241551	0.742309	-0.21599	-0.245055	-0.21911	-0.29813
Vein	-0.132789	-0.0345974	-0.145763	2.5	-0.373435	-0.275253	-0.247195	-0.264321	-0.437227	-0.301859	-0.429048	-0.269813	-0.216692	-0.502312	-0.29281	-0.329028	-0.242152	-0.238807	-0.193074	-0.293649
Fibroblast	-0.136156	-0.146431	-0.20481	-0.187477	2.5	-0.118576	0.791708	0.412572	-0.389201	-0.20683	-0.237007	-0.21758	-0.196013	-0.373199	-0.249922	-0.300851	-0.170199	-0.219357	-0.20243	-0.289474
Sm.Mus.	-0.116012	-0.151365	-0.210352	-0.167917	0.843474	2.5	-0.23691	0.0125254	-0.369748	-0.209603	-0.07747	-0.211979	-0.177917	-0.459993	-0.245005	-0.518699	-0.178182	-0.220463	-0.209126	-0.293337
Mesothelial	0.0370821	-0.252534	-0.224882	-0.206084	0.673976	-0.240932	2.5	-0.0779761	-0.514511	-0.364979	-0.629583	-0.242302	-0.213089	-0.487846	-0.386057	-0.656701	-0.30602	-0.274593	-0.22173	-0.301446
Myofib	-0.116005	-0.0634254	-0.0878917	-0.111521	0.979111	1.12948	-0.260117	2.5	-0.385299	-0.0958364	-0.0880208	-0.204037	-0.227163	-0.508636	-0.251211	-0.437755	-0.127266	-0.17133	-0.22173	-0.307285
AT2	-0.266079	-0.271046	-0.197863	-0.23728	-0.321547	-0.288583	-0.254036	-0.269389	2.5	-0.300481	-0.168849	-0.164194	-0.221648	0.655193	-0.381844	-0.58356	-0.278075	-0.250814	-0.201363	-0.30078
AT1	-0.258509	-0.25245	-0.222866	-0.218544	-0.359148	-0.268802	-0.250789	-0.229058	-0.0472985	2.5	-0.344491	-0.150479	-0.224689	-0.27774	-0.289899	0.32627	-0.201247	-0.212857	-0.211299	-0.297528
Club	-0.26832	-0.269464	-0.21959	-0.242488	-0.328016	-0.281273	-0.253703	-0.261945	0.0434785	-0.207736	2.5	-0.179593	-0.209358	-0.269312	-0.35293	-0.465539	-0.264907	-0.249953	-0.201039	-0.29566
Ciliated	-0.212423	-0.253821	-0.226321	-0.221652	-0.344665	-0.247064	-0.244588	-0.240112	-0.355321	-0.309807	-0.130346	2.5	-0.139416	-0.449397	-0.307436	-0.640268	-0.229489	-0.227682	-0.213626	-0.291031
Goblet	-0.283284	-0.26586	-0.219979	-0.239665	-0.31163	-0.283426	-0.252671	-0.268597	-0.46128	-0.355745	0.120494	-0.185674	2.5	-0.354056	-0.393019	-0.553037	-0.301797	-0.256066	-0.207576	-0.290777
Basal	-0.283499	-0.273787	-0.217098	-0.232869	-0.331798	-0.267109	-0.260117	-0.259849	-0.3058	-0.283957	0.0286346	-0.0415901	-0.209748	2.5	-0.353769	-0.512617	-0.256663	-0.250459	-0.187852	-0.300392
AT1/AT2	-0.284921	-0.251996	-0.207826	-0.240052	-0.361251	-0.286511	-0.260117	-0.244445	1.95618	1.44132	-0.409446	-0.274534	-0.212554	0.707564	-0.39206	-0.181151	-0.27619	-0.265547	-0.22173	-0.304831
AT2-pro	-0.301548	-0.294156	-0.212541	-0.274735	-0.273986	-0.279985	-0.260117	-0.232463	1.70014	-0.327009	1.15936	0.113734	-0.122286	0.326445	-0.443167	-0.518441	-0.33779	-0.292008	-0.196339	-0.281599
NK	-0.234172	-0.243943	-0.225245	-0.20219	-0.369535	-0.272104	-0.254492	-0.268498	-0.335362	-0.256788	-0.063278	-0.260782	-0.21343	-0.507048	2.5	1.88258	-0.185189	-0.226848	-0.207712	-0.30139
T	-0.25102	-0.250695	-0.228369	-0.199096	-0.364353	-0.258515	-0.246346	-0.265993	-0.360147	-0.280936	-0.134088	-0.241286	-0.215324	-0.465707	0.398878	2.5	-0.190705	-0.237891	-0.204977	-0.300553
Macrophage	-0.245382	-0.24989	-0.227041	-0.235209	-0.373812	-0.250905	-0.248998	-0.268136	-0.434421	-0.290902	-0.489998	-0.285886	-0.225799	-0.39767	-0.349178	-0.64715	2.5	0.434759	-0.210458	0.81451
Monocyte	-0.238443	-0.25206	-0.221991	-0.213827	-0.367263	-0.276264	-0.235194	-0.268192	-0.361651	-0.288586	-0.341904	-0.284638	-0.232674	-0.450781	-0.293141	-0.62505	0.150452	2.5	-0.213834	0.629239
B	-0.217841	-0.239135	-0.241509	-0.231563	-0.369997	-0.262672	-0.260117	-0.268625	-0.383496	-0.271191	-0.224926	-0.173634	-0.205377	0.129088	-0.208724	-0.511614	-0.232373	-0.212316	2.5	-0.184658
Dendritic	-0.263774	-0.266443	-0.227671	-0.225242	-0.365967	-0.281436	-0.240975	-0.247483	-0.45114	-0.320143	-0.501496	-0.318221	-0.248734	0.353269	-0.326253	-0.345094	-0.248846	-0.183299	-0.22173	2.5
NK/T	-0.245781	-0.248453	-0.223252	-0.230352	-0.354251	-0.251002	-0.260117	-0.2671	-0.402073	-0.270567	-0.404362	-0.269478	-0.224179	-0.437529	1.88343	2.01614	-0.243678	-0.277666	-0.205727	-0.300424
Figure 2D
Percent expressed
Cell_type	SFTPD	STMN1	TYMS	TOP2A	CDK1	MKI67
AT2	94.6669	13.3834	6.02688	2.32693	2.074	1.35858
AT2-pro	70	86.6667	51.3333	81.3333	62.6667	84.6667
Average expression (scaled)
Cell_type	SFTPD	STMN1	TYMS	TOP2A	CDK1	MKI67
AT2	1.01513	-0.588805	-0.55173	-0.575681	-0.579565	-0.577388
AT2-pro	-0.030975	1.15462	1.15433	1.1547	1.1547	1.1547

## Sheet: Fig_4
Figure 4B
rs7726159
	fwd_alt	fwd_ref	rev_alt	rev_ref
upper limit	1.14	1.11	1.21	1.01
third quartile	0.92	0.92	0.96	0.87
median	0.84	0.82	0.85	0.8
first quartile	0.75	0.72	0.79	0.75
lower limit	0.57	0.6	0.65	0.63
rs7725218
	fwd_alt	fwd_ref	rev_alt	rev_ref
upper limit	1.096	1.047	1.27	1.208
third quartile	0.952	0.886	1.009	0.978
median	0.862	0.82	0.89	0.905
first quartile	0.779	0.779	0.808	0.823
lower limit	0.633	0.618	0.65	0.606
Figure 4E
Percent expressed
Cell_type	IRF8
Dendritic	70.7006
Macrophage	41.343
B	35.4086
Lymphatic	32.7606
Monocytes	31.4098
NK/T	17.6471
NK	9.38865
Average expression (scaled)
Cell_type	IRF8
Dendritic	2.5
Macrophage	1.23276
B	1.85753
Lymphatic	0.982601
Monocytes	1.09516
NK/T	0.0400176
NK	-0.138281

## Sheet: Fig_5
Figure 5B
% of genes by levels									Number of genes
Locus	level_1	level_2	level_3	level_4	level_5	level_6			Locus	level_1	level_2	level_3	level_4	level_5	level_6
2_2p11.2	0	0	1	0	0	0			2_2p11.2	0	0	1	0	0	0
5_2p23.3	0.833333	0	0.166667	0	0	0			5_2p23.3	5	0	1	0	0	0
6_2q33.1	0.75	0	0.125	0	0	0.125			6_2q33.1	6	0	1	0	0	1
10_3q26.2	0	0	1	0	0	0			10_3q26.2	0	0	3	0	0	0
14_4q32.2	0	0	1	0	0	0			14_4q32.2	0	0	1	0	0	0
15_5p15.33	0	0	1	0	0	0			15_5p15.33	0	0	1	0	0	0
16_6p21.33	0	0	1	0	0	0			16_6p21.33	0	0	1	0	0	0
16_6p21.33,17_6p21.33	0.418919	0.027027	0.0810811	0.216216	0.0405405	0.216216			16_6p21.33,17_6p21.33	31	2	6	16	3	16
17_6p21.33	0	0	1	0	0	0			17_6p21.33	0	0	6	0	0	0
19_6p21.1	0.272727	0.181818	0.0909091	0.0909091	0.181818	0.181818			19_6p21.1	3	2	1	1	2	2
24_6q21	0.1	0	0.5	0.1	0	0.3			24_6q21	1	0	5	1	0	3
25_6q27	0	0	0.333333	0.166667	0	0.5			25_6q27	0	0	2	1	0	3
27_8p21.2	0.25	0	0.75	0	0	0			27_8p21.2	1	0	3	0	0	0
28_8p12	0.5	0	0	0	0	0.5			28_8p12	1	0	0	0	0	1
29_9p21.3	0.333333	0	0.333333	0	0	0.333333			29_9p21.3	1	0	1	0	0	1
30_9p13.3	0.142857	0	0	0	0.571429	0.285714			30_9p13.3	1	0	0	0	4	2
31_9q33.2	0.384615	0	0	0.538462	0	0.0769231			31_9q33.2	5	0	0	7	0	1
32_10q24.33	0.4	0	0.0666667	0	0.0666667	0.466667			32_10q24.33	6	0	1	0	1	7
33_10q25.2	0.5	0	0	0.5	0	0			33_10q25.2	5	0	0	5	0	0
34_10q26.13	0.3	0.1	0	0.1	0.1	0.4			34_10q26.13	3	1	0	1	1	4
35_11q12.2	0.555556	0	0.015873	0.349206	0	0.0793651			35_11q12.2	35	0	1	22	0	5
36_11q23.3	0.565217	0.0217391	0	0.173913	0.0434783	0.195652			36_11q23.3	26	1	0	8	2	9
37_12p13.33	0	0	1	0	0	0			37_12p13.33	0	0	1	0	0	0
38_12q13.13	0.516129	0	0.0322581	0.387097	0	0.0645161			38_12q13.13	16	0	1	12	0	2
40_14q13.2	0.2	0	0.2	0	0	0.6			40_14q13.2	1	0	1	0	0	3
42_15q21	0	0	0	0	0	1			42_15q21	0	0	0	0	0	2
45_15q25.1	0	0	1	0	0	0			45_15q25.1	0	0	2	0	0	0
46_16q23.3	0	0	1	0	0	0			46_16q23.3	0	0	1	0	0	0
47_17q24.2	0.333333	0	0.666667	0	0	0			47_17q24.2	1	0	2	0	0	0
50_20q13.33	0.763636	0	0.0545455	0.145455	0	0.0363636			50_20q13.33	42	0	3	8	0	2

## Sheet: Fig_S1
Percent expressed
Cell_type	BMX	SLC6A4	PDGFRA	TAGLN	HP	PRG4	CFB	ASPN	SFTPC	CLIC5	CCDC78	FAM183A	ANKRD36C	RIMS1	KRT5	KRT17	PRF1	KLRD1	CD68	MARCO	LILRB2	MS4A1	IL32
Artery	50.0473	23.0927	1.22951	15.3216	2.26986	3.92497	10.6242	2.28562	95.3657	14.0132	1.18222	3.68852	35.1986	14.5492	0.37831	2.55359	4.71311	21.2169	14.628	15.1009	1.05612	0.157629	27.3487
Capillary	3.16369	61.0729	0.962861	9.42228	1.9945	2.47593	4.33287	1.03164	98.8308	24.3466	0.687758	3.71389	23.7964	32.2558	0.137552	1.9945	4.5392	12.586	11.0041	14.718	1.16919	0	42.3659
Fibroblast	2.60135	3.61486	61.3851	26.8919	3.14189	10.3378	14.1216	17.1284	95.3716	14.4595	1.55405	4.45946	37.5676	3.14189	0.439189	2.63514	5.81081	14.1892	16.2162	16.8243	1.14865	0.168919	21.5541
Sm.Mus.	3.03365	3.64038	2.09597	90.9542	2.42692	2.7027	4.57805	12.0794	95.3668	18.9741	1.26862	4.57805	35.3006	4.13679	0.882515	4.02648	4.96415	10.6453	15.9956	16.1611	0.882515	0.275786	12.9619
Mesothelial	1.40306	5.10204	19.7704	23.852	61.2245	64.0306	85.7143	4.71939	46.8112	38.0102	0.255102	2.04082	20.9184	16.199	4.97449	1.40306	2.42347	22.5765	7.01531	8.03571	0.510204	0	7.52551
Myofib	2.0202	4.0404	50	65.1515	2.52525	1.51515	5.55556	62.1212	100	11.6162	0	3.0303	27.2727	4.0404	0	1.51515	3.53535	9.09091	17.6768	19.697	0.505051	0	13.6364
AT2	1.07675	3.18688	0.346871	7.97081	9.09091	2.43532	11.136	0.946669	99.9711	25.3505	0.910536	3.42535	9.8786	3.76499	0.498627	2.57985	2.90504	22.0335	13.1233	13.1883	0.708195	0.0794913	12.285
AT1	0.985941	27.0404	0.419938	19.6001	1.99014	2.74785	4.74712	0.648165	99.2697	97.3526	0.922038	4.45499	32.1253	1.13201	0.392551	2.3553	4.17199	18.1304	15.5012	17.7652	0.849005	0.0912909	39.5746
Ciliated	2.38602	2.26444	0.577508	11.383	2.58359	3.63222	15.1976	1.01824	91.535	42.2492	48.921	66.1246	48.6322	6.94529	0.714286	4.19453	4.78723	7.11246	12.6596	14.4225	1.00304	0.136778	8.81459
Goblet	1.17683	3.22081	0.712295	7.33973	2.75627	4.14989	50.3561	1.05296	86.0328	22.6076	1.14587	3.37566	81.6971	78.2905	3.00403	14.3078	2.63239	17.5596	10.127	10.7773	0.619387	0.092908	13.5026
Basal	1.17041	3.27715	0.327715	9.3633	1.82584	2.66854	8.84831	1.54494	96.2547	23.0337	1.26404	5.85206	31.0861	6.41386	34.9251	79.6816	3.27715	21.161	12.7341	14.5599	0.514981	0.093633	15.1217
NK	0.73612	1.77792	0.336868	6.30692	1.98378	3.20025	2.91953	1.16656	99.9064	7.26762	0.854648	3.37492	28.5153	1.0917	0.417966	1.77792	72.2458	58.2408	11.4972	15.1466	0.711167	0.155958	50.7486
Macrophage	0.665927	1.7758	0.462449	16.9256	3.27414	2.21976	3.08916	2.01628	93.8032	7.89863	0.665927	2.27525	22.8265	1.03589	0.369959	1.49834	4.14354	13.5405	53.2556	53.7551	13.263	0.573437	7.88013
Monocyte	1.03663	1.76227	0.380097	20.9053	1.45128	2.4188	2.93711	1.14029	97.3048	7.53283	0.898411	3.07533	9.08777	1.72771	0.48376	2.38424	4.73393	16.6206	32.481	20.2833	57.1873	0.138217	9.39876
B	1.16732	0.389105	0.194553	10.5058	1.75097	3.50195	3.89105	0.77821	97.0817	9.72763	1.75097	1.94553	35.214	1.36187	4.0856	1.36187	6.22568	7.19844	15.3696	15.3696	4.86381	44.5525	11.0895
NK/T	1.2605	0	0	4.20168	2.10084	3.36134	5.88235	15.5462	95.3782	16.3866	0.840336	3.36134	81.0924	0	0.420168	0.840336	54.2017	42.8571	10.9244	15.9664	1.68067	0.420168	66.3866
Average expression (scaled)
Cell_type	BMX	SLC6A4	PDGFRA	TAGLN	HP	PRG4	CFB	ASPN	SFTPC	CLIC5	CCDC78	FAM183A	ANKRD36C	RIMS1	KRT5	KRT17	PRF1	KLRD1	CD68	MARCO	LILRB2	MS4A1	IL32
Artery	2.5	0.393877	-0.322053	-0.226794	-0.235215	-0.209424	-0.213639	-0.267764	-0.396525	-0.422182	-0.190587	-0.203326	-0.255965	-0.166265	-0.287744	-0.238747	-0.297658	0.0593188	-0.211305	-0.228835	-0.245157	-0.211481	-0.121444
Capillary	-0.149869	2.5	-0.32405	-0.270181	-0.236122	-0.218581	-0.284982	-0.308381	-0.2925	-0.291638	-0.207129	-0.174116	-0.301882	0.250973	-0.30794	-0.241131	-0.271042	-0.396409	-0.342981	-0.125097	-0.238077	-0.21694	0.742309
Fibroblast	-0.186563	-0.284453	2.5	-0.114543	-0.189164	0.0178175	-0.107024	0.513808	-0.332523	-0.387488	-0.162149	-0.151106	-0.223831	-0.29084	-0.283061	-0.230121	-0.269154	-0.388437	-0.06875	-0.147185	-0.248194	-0.212761	-0.300851
Sm.Mus.	-0.158533	-0.277134	-0.283891	2.5	-0.231665	-0.225313	-0.280531	0.161607	-0.300791	-0.302585	-0.182086	-0.159351	-0.226113	-0.280064	-0.23223	-0.202007	-0.295739	-0.558221	-0.0597191	-0.142771	-0.253388	-0.207389	-0.518699
Mesothelial	-0.247408	-0.271923	0.432462	-0.129636	2.5	2.5	2.5	-0.122695	-0.484561	-0.182141	-0.263124	-0.286446	-0.362205	-0.126781	0.277876	-0.251386	-0.333268	0.507252	-0.638759	-0.416083	-0.274165	-0.21694	-0.656701
Myofib	-0.206527	-0.261917	2.5	0.72441	-0.235153	-0.228573	-0.256473	2.5	-0.293154	-0.455824	-0.281519	-0.250781	-0.264822	-0.265096	-0.318142	-0.251683	-0.311707	-0.585645	0.135548	0.0446168	-0.274364	-0.21694	-0.437755
AT2	-0.284253	-0.308457	-0.347894	-0.293785	0.0159238	-0.228397	-0.217115	-0.312675	2.5	-0.201835	-0.215861	-0.227856	-0.426154	-0.289453	-0.281159	-0.240576	-0.348227	0.0831476	-0.357449	-0.32608	-0.266237	-0.214616	-0.58356
AT1	-0.286464	0.480572	-0.345626	-0.188534	-0.241005	-0.22394	-0.286374	-0.32149	-0.299841	2.5	-0.207791	-0.166899	-0.277063	-0.317817	-0.289026	-0.242231	-0.3148	-0.214017	-0.149552	-0.139984	-0.258959	-0.214682	0.32627
Ciliated	-0.206774	-0.322857	-0.341032	-0.260174	-0.227733	-0.21155	-0.151526	-0.311128	-0.342936	-0.176529	2.5	2.5	-0.0365792	-0.211824	-0.261781	-0.197465	-0.301353	-0.798672	-0.338804	-0.246909	-0.251015	-0.213181	-0.640268
Goblet	-0.279265	-0.305876	-0.338047	-0.296193	-0.217828	-0.208419	0.753679	-0.311411	-0.448749	-0.342558	-0.194426	-0.226239	2.5	2.5	-0.00804289	0.191366	-0.348302	-0.316288	-0.517351	-0.384854	-0.269947	-0.214642	-0.553037
Basal	-0.275632	-0.307024	-0.346044	-0.280508	-0.24706	-0.22365	-0.235101	-0.296142	-0.340955	-0.24682	-0.176867	-0.112713	-0.17111	-0.24553	2.5	2.5	-0.336347	-0.0557356	-0.344249	-0.277298	-0.273981	-0.213466	-0.512617
NK	-0.283528	-0.321803	-0.344269	-0.283909	-0.224092	-0.204782	-0.294249	-0.295112	-0.198852	-0.463974	-0.19515	-0.14979	-0.222717	-0.316778	-0.272798	-0.242391	2.5	2.5	-0.104499	-0.0279132	-0.25194	-0.211384	1.88258
Macrophage	-0.297334	-0.328971	-0.343645	-0.230622	-0.204797	-0.228663	-0.305444	-0.282436	-0.393586	-0.462249	-0.228164	-0.272839	-0.343487	-0.317563	-0.286586	-0.256548	-0.299987	-0.388214	2.5	2.5	0.311444	-0.198635	-0.64715
Monocyte	-0.273193	-0.327593	-0.346211	-0.193334	-0.252188	-0.223015	-0.309257	-0.302828	-0.350351	-0.472173	-0.206769	-0.228901	-0.426096	-0.308181	-0.27201	-0.240938	-0.294154	-0.107999	1.12467	0.0309153	2.5	-0.212666	-0.62505
B	-0.267421	-0.353696	-0.351678	-0.270761	-0.235075	-0.21559	-0.299494	-0.318575	-0.342429	-0.43719	-0.141229	-0.263466	-0.222611	-0.317384	0.403367	-0.25838	-0.253308	-0.756235	-0.0106631	-0.149759	-0.0458327	2.5	-0.511614
NK/T	-0.279647	-0.367217	-0.356511	-0.311724	-0.243495	-0.216631	-0.280146	0.186986	-0.361655	-0.417383	-0.220923	-0.202312	0.241842	-0.324415	-0.286978	-0.26872	1.98995	1.71399	-0.485562	-0.260926	-0.228944	-0.206546	2.01614

## Sheet: Fig_S2
Percent Activity
Cell_type	PRG4	MS4A1	FCN1	LILRB2	ACKR1	AGER	NKG7	TAGLN	KRT5	KRT17	CA4	WT1	PRF1	IL32	PROX1	CSF2RA	CLIC5
Mesothelial	14.0306	2.29592	3.44388	2.55102	3.44388	7.52551	2.55102	14.6684	14.7959	2.80612	11.4796	43.1122	3.18878	10.5867	35.4592	6.25	53.8265
B	3.50195	16.537	4.28016	9.14397	0.972763	7.393	6.22568	9.53307	4.86381	1.94553	10.5058	8.36576	5.05837	10.8949	12.8405	14.5914	38.9105
Monocyte	3.17899	4.56116	11.6102	21.0435	2.69523	5.73601	5.11403	8.50035	2.66068	2.52246	14.0981	12.8887	2.69523	7.29095	9.50242	35.1071	27.4361
Vein	5.67897	3.36797	5.1057	3.43963	24.2745	8.52741	2.50806	12.182	3.61877	3.83375	16.2487	12.8449	5.01612	23.2533	19.7958	10.2114	34.8262
AT1	3.56034	2.89392	2.78437	2.0723	1.97188	16.3502	1.65236	9.24776	2.87566	4.71061	7.1572	10.3615	3.16779	16.9527	12.1965	5.72394	58.2618
NK	3.07548	2.17717	1.94635	1.6282	1.50343	4.12352	24.554	4.75983	2.64504	1.84654	5.2277	7.77293	35.446	26.9994	7.79164	5.91391	28.1659
Sm.Mus.	3.36459	3.53006	3.30943	2.48207	2.37176	10.2592	2.09597	26.6409	2.97849	4.19195	10.3144	12.3001	5.84666	8.99062	21.5665	7.94264	38.4997
Basal	3.6985	3.88577	3.79213	3.74532	1.49813	7.86517	1.59176	10.2996	27.4813	38.4831	11.0955	16.0112	3.9794	20.9738	24.8127	8.28652	61.9382
Capillary	3.78267	2.47593	3.37001	2.47593	3.989	7.29023	1.78817	5.84594	2.61348	3.16369	35.6259	9.28473	3.57634	25.7909	11.1417	7.15268	33.5626
Goblet	3.77826	3.31372	3.40663	3.68535	2.19882	7.15392	1.73428	8.51657	20.192	21.5856	15.0201	14.8963	3.8402	21.9263	25.7355	10.1579	64.9117
AT2	3.06403	2.50036	2.50036	3.10739	1.56815	9.79188	1.24295	3.94566	2.53649	6.97355	9.97254	11.4612	7.32042	17.7916	19.8728	6.20754	50.701
Ciliated	5.06079	3.96657	3.82979	3.31307	2.37082	6.45897	3.02432	8.00912	5.92705	13.5562	11.6869	14.2553	5.10638	13.1763	26.8085	8.41945	66.5046
Lymphatic	4.88178	3.38994	4.2624	2.77722	2.35764	10.8225	2.47752	9.01765	3.12354	3.21678	11.635	13.2801	6.77989	24.5288	58.3683	8.01199	30.3963
Dendritic	1.91083	6.05096	4.77707	13.6943	5.41401	9.55414	2.54777	5.41401	2.54777	2.54777	12.7389	14.0127	5.41401	11.7834	12.1019	51.2739	35.9873
AT2-pro	4	0.666667	2.66667	2	2.66667	10.6667	3.33333	7.33333	7.33333	15.3333	11.3333	15.3333	4.66667	18.6667	26.6667	11.3333	66.6667
Myofib.	5.05051	4.0404	5.55556	3.53535	1.51515	5.55556	4.0404	25.7576	3.53535	4.0404	8.58586	15.6566	4.54545	12.1212	23.7374	10.101	29.798
Fibroblast	6.48649	3.81757	4.69595	3.07432	3.78378	13.1081	3.17568	22.6689	4.76351	4.15541	16.6216	28.7838	4.69595	28.4797	31.4527	8.68243	50.4054
Macrophage	2.90418	4.01406	8.10211	14.7244	2.92268	4.19904	5.75287	6.25231	2.42323	3.14465	13.707	12.0607	4.23603	7.88013	12.8376	33.5553	37.5139
Artery	5.59584	3.67276	4.12989	3.21564	4.60277	9.91488	2.82156	11.8537	3.40479	5.28058	19.4515	14.2024	3.70429	26.5132	25.662	9.86759	40.7787
Club	4.08421	3.49243	3.34692	3.33721	2.00815	8.49825	1.94024	6.35429	6.25728	11.0788	12.0877	11.9422	7.60574	18.7718	21.818	8.53706	65.2018
T	3.47324	3.52823	2.00696	1.78702	1.46628	5.04032	15.2034	4.41716	1.91532	2.07111	6.41496	12.665	15.7441	30.5993	8.46774	4.80205	37.1793
NK/T	4.62185	4.20168	2.52101	4.20168	2.10084	7.14286	25.6303	5.88235	5.88235	3.36134	7.98319	16.8067	35.7143	41.5966	12.605	9.66387	42.8571
AT1/AT2	4.26357	5.03876	2.71318	1.93798	2.32558	24.031	3.48837	7.75194	6.20155	11.2403	13.5659	12.7907	7.75194	31.0078	19.7674	8.13953	70.5426
Average Activity (scaled)
Cell_type	PRG4	MS4A1	FCN1	LILRB2	ACKR1	AGER	NKG7	TAGLN	KRT5	KRT17	CA4	WT1	PRF1	IL32	PROX1	CSF2RA	CLIC5
Mesothelial	1.51108	2.14189	0.337712	-0.696008	-0.216177	-0.419493	-0.44609	0.101458	0.516238	-0.509525	-0.541232	1.11515	0.695829	-0.428618	-0.367322	-0.555463	0.455264
B	-0.81945	1.77019	-0.320409	0.88423	-0.441011	-0.658161	0.149677	-0.042759	-0.452963	-0.552831	1.23135	-1.08162	-0.401962	-1.24853	-0.648637	-0.517663	-1.16769
Monocyte	-0.752095	-0.0604149	-0.149158	2.5	-0.279077	-0.790891	0.0897018	-0.236729	-0.549894	-0.464783	-0.488199	-0.911488	-0.482139	-1.29505	-0.716356	2.16491	-0.422635
Vein	-0.0981791	-0.69329	-0.0188733	0.487038	2.5	-0.265781	-0.367932	-0.0655092	-0.492149	-0.370631	-0.15706	-0.211729	-0.303668	-0.275044	-0.576748	-0.62081	-0.897506
AT1	2.5	1.24463	-0.346268	-0.313877	0.00237209	2.10269	-0.648082	2.5	-0.456404	-0.306421	-0.359321	1.29765	-0.540437	-0.240338	0.0697471	-0.623251	2.06424
NK	1.83985	-0.484971	-0.404245	-0.393117	-0.340357	-1.11967	2.5	-0.404471	-0.554729	-0.522034	-0.668249	0.591278	2.5	0.0278878	-0.0723366	-0.436651	-0.142764
Sm.Mus.	-0.430196	-0.054584	2.5	-0.417479	-0.0753646	-0.0680618	0.458744	1.54489	-0.447912	-0.370314	1.07263	1.18521	-0.180406	-0.9553	-0.439231	-0.600435	-0.717096
Basal	-0.324794	-0.850945	-0.460278	0.0214468	-0.433619	-0.574256	-0.643698	-0.18397	2.5	2.5	-0.518024	-0.250646	-0.521724	-0.278193	-0.755055	-0.548234	0.5761
Capillary	-0.494529	-0.146378	-0.321157	-0.679787	0.165337	-0.330996	-0.518605	-0.63045	-0.406039	-0.37704	2.5	2.41435	-0.215605	0.353895	2.5	0.0260171	-0.424134
Goblet	-0.420341	-0.862013	-0.411	-0.416504	-0.205697	-0.618359	-0.619583	-0.313719	1.60353	1.10781	-0.195326	-0.880181	-0.476534	-0.0189127	-0.726753	1.38454	-0.715303
AT2	-0.629386	0.418854	-0.318578	-0.0753937	-0.349963	-0.100772	-0.674992	-0.724093	-0.430583	-0.122649	-0.592287	-0.616968	-0.251004	0.504921	1.15918	-0.00495746	2.15651
Ciliated	-0.390345	0.605551	0.497231	-0.550311	-0.0199913	-0.468345	-0.473052	0.454624	0.243843	0.696756	-0.33753	0.751629	-0.324898	-0.874099	0.0834161	-0.0528807	0.36966
Lymphatic	0.984482	-0.276536	-0.33668	-0.431484	-0.166977	0.465469	-0.477602	-0.357391	-0.225591	-0.356102	2.39838	0.539556	-0.201418	2.47749	0.409225	-0.464245	-0.589089
Dendritic	-1.13305	-0.638092	-0.376533	0.911448	-0.0836027	0.476795	-0.514336	-0.74552	-0.327742	-0.549707	-0.519025	-1.14254	-0.357079	0.905611	-0.943254	2.5	-0.638658
AT2-pro	-0.580282	-1.51386	0.781858	-0.81886	-0.372299	0.742374	-0.521455	-0.670243	-0.408802	0.885165	-0.653725	1.44898	-0.573225	-0.692671	-0.791163	-0.387645	-0.961803
Myofib.	-0.439068	-1.08616	-0.202903	-0.40638	-0.348561	-0.744305	-0.2228	0.293222	-0.392913	-0.486968	-0.726799	-1.11862	-0.524109	-1.29004	-0.488894	-0.698194	0.139202
Fibroblast	-0.156869	2.01004	-0.434319	-0.658906	-0.0489114	1.0376	-0.0926928	1.09626	-0.366745	-0.382445	-0.33893	0.364411	-0.329042	1.21799	-0.609377	-0.465252	0.897248
Macrophage	-0.589004	0.565386	-0.273965	1.72173	-0.117877	-1.05363	-0.0860609	-0.424886	-0.509757	-0.428815	-0.420834	-0.476208	-0.437372	-1.29439	0.977108	1.12344	-0.939584
Artery	0.895248	0.112886	0.305847	-0.542432	0.0368961	1.05591	-0.456284	-0.025299	-0.0152238	-0.311436	-0.269505	-0.559506	-0.446001	0.29262	-0.619241	-0.402537	1.52794
Club	-0.414507	-0.145682	-0.374482	-0.417394	-0.115635	-0.114463	-0.593171	-0.580205	-0.224273	0.255248	1.33058	-0.0116098	-0.31448	0.0765552	1.55505	-0.48377	0.194699
T	-0.561711	-0.487465	-0.327205	-0.683805	-0.390444	-0.927511	1.56416	-0.714605	-0.617711	-0.507361	-0.60033	-0.645804	0.386633	0.466379	1.8903	0.030949	0.980976
NK/T	0.674913	-1.0663	-0.592011	0.924095	-0.310674	-0.459613	2.5	-0.511874	1.03123	-0.46781	-0.713984	-0.922062	2.5	1.75542	-0.764719	-0.595471	-1.41739
AT1/AT2	-0.598809	-0.502743	-0.552991	-0.825049	-0.409047	2.5	-0.415048	-0.60557	-0.360704	0.107265	-0.595838	-0.879235	-0.262403	0.812429	-0.38063	-0.423272	-0.328191

## Sheet: Fig_S4
Figure S4A
N of cell types involved	N of peaks
1	121088
2	56494
3	32441
4	21857
5	15329
6	11897
7	9364
8	7519
9	5787
10	4746
11	4030
12	3543
13	3145
14	2918
15	2691
16	2653
17	2571
18	2545
19	2313
20	2197
21	2027
22	2301
23	10997

## Sheet: Fig_S5
Percent expressed
Cell_type	SFTPD	STMN1	TYMS	TOP2A	CDK1	MKI67
AT2-pro	84.9385	92.9303	77.5615	66.8033	63.4221	48.873
AT2	92.0949	9.99691	1.42278	1.69952	2.46301	0.949063
Average expression (scaled)
Cell_type	SFTPD	STMN1	TYMS	TOP2A	CDK1	MKI67
AT2-pro	0.654041	1.49888	1.49983	1.4993	1.49932	1.49913
AT2	1.05456	-0.532966	-0.521318	-0.516658	-0.535585	-0.517475

## Sheet: Fig_S7
Panel A
Cell type	Number of smoking-responsive cCREs	Cell category
AT1	62	Epithelial
AT2	627	Epithelial
Club	143	Epithelial
Ciliated	300	Epithelial
Goblet	22	Epithelial
Basal	14	Epithelial
Artery	19	Endothelial
Vein	11	Endothelial
Capillary	4	Endothelial
Lymphatic	298	Endothelial
Sm. Mus.	4	Stroma
Fibroblast	8	Stroma
Mesothelial	5	Stroma
Macrophage	5	Immune
Monocyte	6	Immune
NK	301	Immune
B	1	Immune
T	176	Immune
Average experssion
Panel B	Gene	cCRE
	SLC16A1	chr1-112955208-112957316
AT2 ever smoker	0.069702	0.705145
AT2 never smoker	0.224973	1.01612
Average experssion
Panel C	Gene	cCRE
	NKAIN2	chr6-123802353-123804087
AT2 ever smoker	0.908704	1.26868
AT2 never smoker	5.93244	2.81889
Average experssion
Panel D	Gene	cCRE
	ACTN2	chr1-236685932-236687079
AT2 ever smoker	0.233042	1.78614
AT2 never smoker	0.452162	2.356

## Sheet: Fig_S8
Log2(FC) of communication strength
	Lymphatic	Artery	Vein	Capillary	Fibroblast	Mesothelial	Myofib.	AT2	AT1	Club	Ciliated	Goblet	Basal	AT1/AT2	AT2-pro	NK	T	Macrophage	Monocyte	B	Dendritic	NK/T	Sm. Mus.
MHC-II	1.05705	0.144029	1.47146	0.0808536	1.459	0.978714	2.72178	0.990282	1.17262	1.18305	1.9787	1.04939	1.04209	0.92122	0.346706	1.51988	1.4551	1.18305	1.04187	1.2471	0.996906	0.944413	1.21259
VCAM	2.33105	2.0561	2.32681	2.5095	NA	2.45669	2.40017	1.34063	NA	2.29261	4	2.18715	2.24686	2.64201	2.74064	2.30421	2.33105	4	NA	2.57369	2.33421	3.24868	2.19058
CD6	0.758949	0.935446	0.938408	0.551929	0.768956	-0.0276313	0.803102	0.757236	0.758949	-0.4148	0.860124	0.846951	0.740197	-0.571709	0.574357	0.758949	1.42008	0.713122	0.794985	1.03229	0.699447	0.639451	0.744195
ALCAM	0.758949	0.935446	0.938408	0.551929	0.768956	-0.0276313	0.803102	0.757236	0.758949	-0.4148	0.860124	0.846951	0.740197	-0.571709	0.574357	0.758949	1.42008	0.713122	0.794985	1.03229	0.699447	0.639451	0.744195
THBS	-0.426412	0.141283	1.24485	1.36786	0.466028	-0.532612	0.573588	0.0464748	0.39545	0.39035	2.72777	1.21077	0.297816	0.0850264	0.630891	0.555016	1.23306	0.686641	0.621161	0.632734	0.603746	0.632734	0.575113
NEGR	NA	-2.09581	NA	NA	-0.171672	NA	-0.690233	NA	NA	-2.5	-0.725106	NA	NA	NA	NA	NA	-0.504116	NA	-0.725106	NA	NA	NA	NA
NRXN	NA	NA	-1.44133	-3.30083	-0.300063	NA	NA	NA	-0.302204	NA	-0.297846	-0.2961	-0.29513	NA	NA	-2.5	-0.485262	-0.29513	-0.207808	NA	NA	NA	-0.417036
CD46	-0.0744732	-0.7826	-0.0805464	-0.335106	-0.207344	-0.0816531	-0.080867	-0.0743219	-0.0805464	-0.206901	-0.0819824	-0.37767	-0.0743219	-0.0819824	-0.080867	-0.0724769	-1.54378	-0.0805464	1.47106	-0.0816531	-0.0819824	-0.0819824	0.270258
UGRP1	-0.350928	-2.37801	-0.151022	-0.554033	-0.518645	-0.329154	-0.0208935	0.712039	-0.0620146	-0.057742	-2.5	-0.270724	-0.352451	-0.295807	-0.919771	-0.295807	-0.0620146	-0.135455	-0.723834	-0.418972	0.0308627	-0.151022	0.656918
MHC-I	-1.01836	-0.886055	-0.75582	-1.01156	-1.00967	-0.152471	-1.00138	-0.983073	-0.963249	-1.00833	-0.459775	-1.26541	-1.00967	-1.00036	-1.49916	-0.984299	-1.00138	-1.00967	-1.00967	-0.992361	-1.00138	-0.828537	-1.00967
Sum of the communication strength
	Never_smokers_relative_sum	Smokers_relative_sum
MHC-II	0.749495	0.173746
VCAM	0.408516	0.0424803
CD6	0.765657	0.407958
ALCAM	0.757576	0.407958
THBS	0.911111	0.862626
NEGR	0.666667	0.814141
NRXN	0.0346774	0.192618
CD46	0.400733	0.733333
UGRP1	0.401148	0.741414
MHC-I	0.0342627	0.666667

[truncated: 7 more sheets: Fig_S9, Fig_S10, Fig_S12, Fig_S14, Fig_S15, Fig_S19, Fig_S22]
